# Supplementary material for: Convergent validity of commonly used questions assessing physical activity and sedentary time in Swedish patients after myocardial infarction
Source: BMC Sports Sci Med Rehabil. 2022 Jun 24;14:117. doi: 10.1186/s13102-022-00509-y (PMC9229098; doi:10.1186/s13102-022-00509-y)
Supplement: Supplementary file 1 — Additional file 1. Correlations between self-rated PA level, SED and study-id with accelerometer assessed PA and SED time. [file 13102_2022_509_MOESM1_ESM.xlsx]

## Sheet: Blad1
Appendix 1. Correlations between self-rated PA level, SED and study-id with accelerometer assessed PA and SED time
	B	p-value
NBHW
Sedentary	0.20772	1.06628e-06
study-id	-0.00121396	0.113945
Everyday physical activity	0.293589	1.13363e-05
study-id	0.00346623	0.064348
Exercise	0.29	7.12246e-05
study-id	-0.00159216	0.423581
Index	0.307	3.4935e-05
study-id	0.366107	0.251243
SWEDEHART
MVPA	0.330723	3.5065e-05
study-id	0.00211007	0.529116
MPA	0.230666	0.004
study-id	0.00454373	0.152
VPA	0.260	0.00426988
study-id	-0.00194631	0.17159
