# Supplementary material for: Convergent validity of commonly used questions assessing physical activity and sedentary time in Swedish patients after myocardial infarction
Source: BMC Sports Sci Med Rehabil. 2022 Jun 24;14:117. doi: 10.1186/s13102-022-00509-y (PMC9229098; doi:10.1186/s13102-022-00509-y)
Supplement: Supplementary file 3 — Additional file 3. Convergent validity for self-reported estimates of physical activity and sedentary using accelerometer assessed time as reference for time point one (n=123) and two (n=56). [file 13102_2022_509_MOESM3_ESM.xlsx]

## Sheet: Blad1
Appendix 3. Convergent validity for self-reported estimates of physical activity and sedentary using accelerometer assessed time as reference for time point one (n=123) and two (n=56)
First time point				Second time point
Question	Correlationa	Agreement b (95% CI)	Area under the curve c (95% CI)		Correlationa	Agreement b (95% CI)	Area under the curve c (95% CI)
NBHW-PA questions				NBHW-PA questions
Sedentary time	0.264	0.016 (0.000-0.032)	0.70 (0.61-0.79)d	Sedentary time	0.413	0.033 (0.006-0.061)	0.60 (0.44-0.76)d
Everyday physical activity	0.466	0.237 (0.084-0.390)	0.66 (0.54-0.78)e	Everyday physical activity	0.243	0.176 (0.050-0.302)	0.74 (0.59-0.89)e
Exercise	0.602	0.205 (0.075-0.335)	0.58 (0.41-0.76)f	Exercise	0.167	0.070 (-0.015-0.155)	0.83 (0.69-0.97)e
Physical activity index	0.418	n.a.	0.61 (0.48-0.75)g	Physical activity index	0.269	n.a.	0.73 (0.55-0.91)g
SWEDEHEART-PA questions				SWEDEHEART-PA questions
SWEDEHEART-MVPAk	0.231	0.272 (0.016-0.529)	0.64 (0.55-0.74)h	SWEDEHEART-MVPAk	0.335	0.363 (0.196-0.530)	0.64 (0.49-0.78)h
SWEDEHEART-MPAl	0.390	0.293 (0.080-0.506)	0.61 (0.49-0.72)i	SWEDEHEART-MPAl	0.240	0.149 (-00.006-0.304)	0.69 (0.53-0.86)i
SWEDEHEART-VPAm	0.207	0.133 (-0.038-0.304)	0.66 (0.52-0.79)j	SWEDEHEART-VPAm	0.261	0.094 (0.006-0.182)	0.44 (0.27-0.61)j
a Spearman rho, b Weighted Kappa, c ROC-analyses, d cut-off ≥9.5 hours per day of SED, e cut-off ≥150 minutes a week of MPA, f cut-off ≥75 minutes a week of VPA, g cut-off ≥150 minutes of MVPA, h ≥5 sessions a week of MVPA, i cut-off ≥5 sessions a week of MPA, j cut-off ≥3 sessions a week of VPA. k moderate and vigorous intensity physical activity, l moderate intensity physical activity, m vigoro…
