# Supplementary material for: Convergent validity of commonly used questions assessing physical activity and sedentary time in Swedish patients after myocardial infarction
Source: BMC Sports Sci Med Rehabil. 2022 Jun 24;14:117. doi: 10.1186/s13102-022-00509-y (PMC9229098; doi:10.1186/s13102-022-00509-y)
Supplement: Supplementary file 4 — Additional file 4. Congruence between self-reported PA and SED compared to the accelerometer assessed time for different strata. [file 13102_2022_509_MOESM4_ESM.xlsx]

## Sheet: Blad1
Appendix 4. Congruence between self-reported PA and SED compared to the accelerometer assessed time for different strata
		Underreporting	Congruence	Overreporting
National Board of Health and Welfare (NBHW) questions
Sedentary time per day
Gender (n=180)
	Men	116 (82%)	17 (12%)	8 (6%)
	Woman	34 (87%)	4 (10%)	1 (3%)
Agea (n=180)
	<68 years	71 (84%)	10 (12%)	4 (5%)
	≥68 years	97 (83%)	11 (12%)	5 (5%)
BMIb (n=175)
	<25	58 (85%)	9 (13%)	1 (2%)
	≥ 25	85 (81%)	12 (11%)	8 (8%)
Diabetes (n=179)
	No	123 (82%)	20 (13%)	7 (5%)
	Yes	26 (90%)	1 (3%)	2 (7%)
Systolic blood pressurec (n=180)
	<140 mmHg	136 (82%)	20 (12%)	9 (6%)
	≥140 mmHg	14 (93%)	1 (7%)	0 (0%)
LVEF (n=180)
	≥ 50%	115 (83%)	16 (12%)	7 (5%)
	40-49%	30 (86%)	3 (9%)	2 (6%)
	30-39%	5 (71%)	2 (29%)	0 (0%)
Everyday physical activity per week
Gender (n=180)
	Men	36 (27%)	34 (24%)	71 (50%)
	Woman	9 (23%)	4 (10%)	26 (67%)
Agea* (n=180)
	<68 years	24 (28%)	24 (28%)	37 (44%)
	≥68 years	21 (22%)	14 (15%)	60 (63%)
BMIb (n=175)
	<25	15 (22%)	12 (18%)	41 (60%)
	≥25	28 (27%)	24 (23%)	53 (51%)
Diabetes (n=181)
	No	39 (26%)	32 (21%)	79 (53%)
	Yes	6 (21%)	6 (21%)	17 (59%)
Systolic blood pressurec (n=182)
	<140 mmHg	40 (24%)	35 (21%)	90 (55%)
	≥140 mmHg	5 (33%)	3 (20%)	7 (47%)
LVEF (n=182)
	≥ 50%	32 (23%)	29 (21%)	77 (56%)
	40-49%	10 (29%)	7 (20%)	18 (51%)
	30-39%	3 (43%)	2 (29%)	2 (29%)
Physical exercise per week
Gender (n=180)
	Men	15 (11%)	24 (17%)	102 (72%)
	Woman	3 (8%)	10 (26%)	26 (67%)
Agea (n=180)
	<68 years	11 (13%)	17 (20%)	57 (67%)
	≥68 years	7 (7%)	17 (18%)	71 (75%)
BMIb (n=173)
	<25	6 (9%)	13 (19%)	49 (72%)
	≥25	10 (10%)	20 (19%)	75 (71%)
Diabetes (n=181)
	no	13 (9%)	27 (18%)	110 (73%)
	yes	4 (14%)	7 (24%)	18 (62%)
Systolic blood pressurec (n=182)
	<140 mmHg	18 (11%)	30 (18%)	117 (71%)
	≥140 mmHg	0 (0 %)	4 (27%)	11 (73%)
LVEF (n=180)
	≥ 50%	16 (12%)	26 (19%)	96 (70%)
	40-49%	2 (6%)	6 (17%)	27 (77%)
	30-39%	0 (0%)	2 (29%)	5 (71%)
SWEDEHEART-registry questions
SWEDEHEART-MVPA d
Gender* (n=180)
	Men	55 (39%)	27 (19%)	59 (42%)
	Woman	7 (18%)	13 (33%)	19 (48%)
Agea (n=180)
	≥68 years	36 (42%)	18 (21%)	31 (37%)
	<68 years	26 (27%)	22 (23%)	47 (50%)
BMIb (n=175)
	<25	25 (37%)	13 (19%)	30 (44%)
	≥25	34 (32%)	27 (26%)	44 (42%)
Diabetes (n=181)
	no	52 (35%)	32 (21%)	66 (44%)
	yes	10 (35%)	7 (24%)	12 (41%)
Sytolic blood pressurec (n=182)
	<140 mmHg	59 (36%)	35 (21%)	71 (43%)
	≥140 mmHg	3 (20%)	5 (33%)	7 (47%)
LVEF (n=182)
	≥ 50%	43 (31%)	34 (25%)	61 (44%)
	40-49%	14 (40%)	5 (14%)	16 (46%)
	30-39%	5 (71%)	1 (14%)	1 (14%)
SWEDEHEART-MPA e
Gender (n=180)
	Men	30 (21%)	18 (13%)	93 (66%)
	Woman	4 (10%)	5 (13%)	30 (77%)
Agea (n=180)
	≥68 years	19 (22%)	11 (13%)	55 (65%)
	<68 years	15 (16%)	12 (13%)	68 (72%)
BMIb(n=173)
	<25	17 (25%)	11 (16%)a	40 (59%)
	≥25	16 (15%)	11 (11%)	78 (74%)
Diabetes (n=181)
	no	27 (18%)	20 (13%)a	103 (69%)
	yes	7 (24%)	3 (10%)	19 (66%)
Sytolic blood pressurec (n=182)
	<140 mmHg	34 (21%)	19 (12%)	112 (68%)
	≥140 mmHg	0 (0%)	4 (27%)	11 (73%)
LVEF (n=180)
	≥ 50%	25 (18%)	16 (12%)	97 (70%)
	40-49%	7 (20%)	5 (14%)	23 (66%)
	30-39%	2 (29%)a	2 (29%)	3 (43%)
SWEDEHEART- VPA f
Gender (n=180)
	Men	11 (8%)	40 (28%)	90 (64%)
	Woman	0 (0%)	14 (36%)	25 (64%)
Agea (n=180)*
	≥68 years	8 (9%)	19 (22%)	58 (68%)
	<68 years	3 (3%)	35 (37%)	57 (60%)
BMIb (n=173)*
	<25	7 (10%)	25 (37%)	36 (53%)
	≥25	2 (2%)	28 (27%)	75 (71%)
Diabetes (n=179)
	yes	10 (7%)	40 (27%)	100 (67%)
	no	1 (3%)	14 (48%)	14 (48%)
Systolic blood pressurec
	<140 mmHg	11 (7%)	48 (29%)	106 (64%)
	≥140 mmHg	0 (0%)	6 (40%)	9 (60%)
LVEF
	≥ 50%	10 (7%)	37 (27%)	91 (66%)
	40-49%	1 (3%)	13 (37%)	21 (60%)
	30-39%	0 (0%)	4 (57%)	3 (43%)
* p-value <0.05, a median age, b separating overweight/obese from normal/low , c fulfilling the Swedish secondary prevention recommendation or not, d moderate and vigourus physical activity, e moderate physical activity, f vigourus physical activity
